# Supplementary material for: AgroSeek: a system for computational analysis of environmental metagenomic data and associated metadata
Source: BMC Bioinformatics. 2021 Mar 10;22:117. doi: 10.1186/s12859-021-04035-5 (PMC7944603; doi:10.1186/s12859-021-04035-5)
Supplement: Supplementary file 1 — Additional file 1: Greenhouse metadata template. This is one of the metadata template files provided to the users to customize and upload their sample metadata. This particular template is intended to be used for greenhouse studies. An instruction is included as the first sheet of the spreadsheet. [file 12859_2021_4035_MOESM1_ESM.xlsx]

## Sheet: Instructions
Blue columns are required
Yellow columns are suggested	You may leave these columns out
Extra column(s) can be added to the end of the spreadsheet if no existing column fits your metadata column(s)
◆ Please do not copy the existing column to create a new column, since the values will be validated by the existing column's standard.
◆ The new column need to be named according to the following standard:
1. Avoid special characters. Use English alphabet letters, numbers and “_” 2. Use lower case except for special cases such as DNA 3 .Avoid spaces, use “_” instead
It is encouraged to fill in and add as many columns as you can.
The more columns filled in, the better result can be expected and more analysis can be performed.
Column description can be displayed when hovering over the header
For the measurements, please convert the values into the given unit in column description.
◆ If it is difficult to do so, please use a custom column and include the unit in your column name.
◆ Recommended units for this template:
Antibiotic concentration: ng/g
Please provide unique file names (including extensions) in the filename column.
After filling in this spreadsheet, you can upload it on the metadata webpage and submit it.

## Sheet: Metadata
sample_id	DNA_sequencing_platform	DNA_extraction_method	paired_or_single_reads	sample_media	experiment_type	NCBI_SRA_number	filename1	filename2	timepoint_day	pH	food_human_type	feed_livestock_type	soil_type	wash_method	irradiated	processing_and_packaging	description

## Sheet: appendix
DNA extraction kit
DNeasy Power(Max)Soil Kit from QIAGEn
E.Z.N.A.® Soil DNA Kit from Omega Bio-tek
FastDNA Spin Kit For Soil from MP Biomedicals
GenElute™ Soil DNA Isolation Kit from Sigma-Aldrich
PowerSoil DNA Isolation Kit from Mobio
Soil DNA Extraction Kit from Geneaid
Soil DNA Isolation Kit from Norgen Biotek Corp.
Soil Genomic DNA Kit from BioVision
Other kit
Traditonal extraction protocol
