# Supplementary material for: AgroSeek: a system for computational analysis of environmental metagenomic data and associated metadata
Source: BMC Bioinformatics. 2021 Mar 10;22:117. doi: 10.1186/s12859-021-04035-5 (PMC7944603; doi:10.1186/s12859-021-04035-5)
Supplement: Supplementary file 2 — Additional file 2: Synthetic data generation script. This script generates the synthetic data we used as one set of our testing data within specified value ranges. [file 12859_2021_4035_MOESM2_ESM.py]

import random

if __name__ == "__main__":
    with open("generated.tsv","a") as f:
        for __ in range(5):
            for _ in range(20):
                f.write(str(round(random.uniform(0.01, 1.0), 5)))
                f.write("\t")
            f.write('\n')
        for __ in range(3):
            for _ in range(20):
                f.write(str(round(random.uniform(0.03, 2.0), 5)))
                f.write("\t")
            f.write('\n')
        for __ in range(3):
            for _ in range(20):
                f.write(str(round(random.uniform(0.01, 0.5), 5)))
                f.write("\t")
            f.write('\n')

    with open("generated2.tsv","a") as f:
        for __ in range(22):
            for _ in range(12):
                f.write(str(round(random.uniform(0.01, 1.0), 5)))
                f.write("\t")
            f.write('\n')
        for __ in range(66):
            for _ in range(12):
                f.write(str(round(random.uniform(0.03, 2.0), 5)))
                f.write("\t")
            f.write('\n')
